# Supplementary material for: Modified 30-second Sit to Stand test predicts falls in a cohort of institutionalized older veterans
Source: PLoS One. 2017 May 2;12(5):e0176946. doi: 10.1371/journal.pone.0176946 (PMC5413037; doi:10.1371/journal.pone.0176946)
Supplement: S1 Dataset — (XLSX) [file pone.0176946.s001.xlsx]

## Sheet: Sheet1
Subject	Age (years)	MMSE (/30)	Charlson Comorobidity (iCCI)	Fall Previous Year (1=Yes, 0=No)	mSTS (# repetitions)	TUG (s)	Falls (1=Yes, 0=No)	Falls (#)	Note
1	90	29	11	1	4	24.83	0	0	ABSENT: 52d
2	88	30	8	1	8	16.98	0	0
3	88	26	7	1	5	17.54	0	0
4	93	27	6	0	2	29.04	1	1
5	90	29	7	1	6	25.78	1	1
6	90	30	6	1	8	30.47	0	0
7	92	30	8	0	2	44.91	0	0
8	95	28	9	0	4	31.16	0	0
9	94	21	7	1	3	30.71	1	4
13	94	27	5	0	16	10.04	0	0
14	92	28	9	1	8	23.97	0	0
17	91	22	8	1	4	30.71	1	2
19	93	29	9	0	2	31.85	1	4
20	90	18	8	1	6	20.38	1	3
22	98	25	8	1	3	44.5	1	5
24	88	28	7	0	7	21.22	1	1
25	93	20	9	1	7	34.47	1	2
26	90	25	7	0	6	22.36	0	0
27	87	27	6	1	3	45.11	1	5
30	97	19	8	1	4	27.67	1	6
31	89	27	10	0	3	29.5	1	1
33	92	21	12	1	5	16.83	1	6
35	92	28	8	1	5	25.63	1	4
36	94	18	6	1	4	34.2	1	1
38	89	20	7	1	4	43.46	1	1
39	88	14	8	1	5	35.04	0	0
40	90	19	8	1	8	25.17	0	0
41	90	19	8	0	8	24.86	0	0
42	89	17	6	1	7	18.91	1	1
44	95	13	6	1	6	30.3	0	0
45	89	12	7	1	4	31.88	1	4
46	89	13	6	0	12	7.91	1	1
47	96	12	8	1	4	18.74	1	3
49	92	26	7	0	5	19.89	1	1
51	90	26	8	0	1	45.64	1	2
52	96	24	10	0	6	14.19	1	6
53	93	26	8	0	6	28.39	1	1
55	82	27	5	0	4	17.46	1	1
57	97	18	8	1	5	33.22	0	0
60	92	26	7	1	9	13.49	0	0
61	82	29	11	0	5	27.46	0	0
64	89	30	6	0	6	18.08	1	1
66	95	28	7	0	4	31.91	1	6
68	91	29	10	0	7	12.39	0	0
69	90	26	6	1	7	17.72	1	1
70	95	17	8	1	2	40.31	1	3
71	93	24	7	1	6	18.57	1	3
73	98	16	9	1	4	30.27	1	1
75	98	27	6	1	4	26.75	1	1
77	89	20	5	1	5	17.39	1	6
80	91	23	9	0	5	20.63	0	0
81	91	21	7	0	3	27.87	0	0
82	87	26	7	1	2	20.88	0	0
